# Supplementary material for: Investigation of DNA sequence recognition by a streptomycete MarR family transcriptional regulator through surface plasmon resonance and X-ray crystallography
Source: Nucleic Acids Res. 2013 Jun 7;41(14):7009–22. doi: 10.1093/nar/gkt523 (PMC3737563; doi:10.1093/nar/gkt523)
Supplement: Supplementary Data [file supp_gkt523_nar-00920-f-2013-File011.xls]

## Sheet: Sheet1
Supplementary Dataset S1 (Stevenson et al.)
Putative operator sites for SCO3205 as predicted by MAST (using an expect value cutoff of 1e-4)						(hits referred to in the main text are shaded grey, with the closest downstream gene shaded in blue)
motif on forward (F) or reverse (R) strand?	MAST score	expect value	left hand gene	separation between motif and start of left hand gene (nt)	annotation for left hand gene	right hand gene	separation between motif and start of right hand gene (nt)	annotation for right hand gene
Hits found by MAST using the MEME motif for O3204
F	2314.8	2.23e-10	SCO3204	80	hypothetical protein	SCO3205	23	MarR family transcriptional repressor
R	2186.01	8.07e-10	SCO5533	23	hypothetical protein	SCO5534	109	secreted lyase
F	2157.39	1.05e-09	SCO3296	19	oxidoreductase	SCO3297	60	hypothetical protein
R	1813.95	1.65e-08	SCO1869	51	hypothetical protein
F	1771.02	2.22e-08	SCO5049	83	hypothetical protein	SCO5050	118	nucleotide-sugar dehydrogenase
R	1742.4	2.70e-08	SCO3798	33	chromosome condensation protein
F	1699.47	3.58e-08	SCOr03	162	16S ribosomal RNA
F	1699.47	3.58e-08	SCOr06	165	16S ribosomal RNA
F	1699.47	3.58e-08	SCO3204	36	hypothetical protein	SCO3205	67	MarR family transcriptional repressor
F	1699.47	3.58e-08	SCOr12	165	16S ribosomal RNA
R	1699.47	3.58e-08				SCOr13	146	16S ribosomal RNA
R	1699.47	3.58e-08				SCOr16	165	16S ribosomal RNA
R	1584.99	7.29e-08				SCO2350	89	integral membrane protein
F	1570.68	7.92e-08				SCO7726	143	hydrolase
F	1542.06	9.37e-08	SCO0468	27	hypothetical protein	SCO0469	57	hypothetical protein
R	1499.13	1.20e-07	SCO7042	29	MarR family transcriptional regulator	SCO7043	39	hypothetical protein
F	1427.58	1.77e-07				SCO4755	35	transcriptional regulator
F	1327.41	2.97e-07	SCO6144	79	transcriptional regulator	SCO6145	56	hypothetical protein
R	1284.48	3.66e-07				SCO1777	96	hypothetical protein
R	1255.86	4.20e-07				SCO4770	64	inosine 5' monophosphate dehydrogenase
F	1212.93	5.13e-07	SCO7793	51	hypothetical protein	SCO7794	0	TetR family transcriptional regulator
R	1184.31	5.84e-07	SCOs02	1
R	1170	6.23e-07	SCO6562	146	2-dehydropantoate 2-reductase	SCO6563	41	integral membrane transporter
R	1155.69	6.64e-07	SCO3368	132	peptidase
F	1141.38	7.07e-07	SCO5881	187	response regulator
F	1069.83	9.59e-07				SCO4768	96	two-component regulator
F	1069.83	9.59e-07	SCO7188	50	secreted peptidase
F	1012.59	1.21e-06	SCO6675	120	DNA-binding protein	SCO6676	48	hypothetical protein
R	1012.59	1.21e-06	SCO7644	63	ATP binding protein	SCO7645	28	TetR family transcriptional regulator
R	983.97	1.36e-06	SCO2231	7	maltose-binding protein
R	983.97	1.36e-06				SCO7726	112	hydrolase
R	969.66	1.43e-06				SCO6614	99	hypothetical protein
F	898.11	1.88e-06	SCO4048	4	hypothetical protein	SCO4049	64	antibiotic binding protein
R	869.49	2.09e-06	SCO5283	53	two-component system response regulator
F	840.87	2.31e-06	SCO1735	70	secreted lipase
F	840.87	2.31e-06	SCO2481	69	hypothetical protein	SCO2482	22	dehydrogenase
F	812.25	2.56e-06				SCO6309	131	LysR family transcriptional regulator
R	797.94	2.69e-06	SCO0881	118	hypothetical protein	SCO0882	36	hypothetical protein
F	755.01	3.11e-06	SCOt31	147	tRNA-Leu
F	740.7	3.26e-06	SCO4870	56	hypothetical protein	SCO4871	0	TetR family transcriptional regulator
F	712.08	3.59e-06				SCO2159	88	hypothetical protein
F	712.08	3.59e-06				SCO7273	114	hypothetical protein
F	683.46	3.94e-06	SCO7336	96	hypothetical protein	SCO7337	180	hypothetical protein
R	669.15	4.12e-06	SCO3559	103	oxidoreductase
R	654.84	4.31e-06				SCO7742	23	MarR family transcriptional regulator
R	640.53	4.51e-06	SCO7727	19	MarR family regulatory protein	SCO7728	116	hypothetical protein
R	626.22	4.72e-06				SCO1293	33	hypothetical protein
R	626.22	4.72e-06	SCO3098	55	secreted protein
F	611.91	4.93e-06				SCO3359	27	sensory histidine kinase contains hydrophobic membrane spanning regions
R	611.91	4.93e-06	SCO5376	132	chitinase C
R	611.91	4.93e-06	SCO7056	182	GntR family transcriptional regulator
R	597.6	5.16e-06	SCO6949	109	hypothetical protein	SCO6950	33	hypothetical protein
F	540.36	6.13e-06				SCO3517	48	ATP-binding protein
F	526.05	6.39e-06	SCO3547	87	membrane-bound proton-translocating pyrophosphatase
F	511.74	6.67e-06	SCO6821	1	hypothetical protein
F	511.74	6.67e-06	SCO7180	135	hypothetical protein	SCO7181	42	branched amino acid transport system ATP-binding protein
R	497.43	6.95e-06	SCO0745	98	TetR family transcriptional regulator	SCO0746	85	serine/threonine protein kinase (putative secreted protein)
R	497.43	6.95e-06	SCO4035	13	RNA polymerase sigma factor
F	497.43	6.95e-06	SCO4594	29	2-oxoglutarate ferredoxin oxidoreductase subunit beta
F	497.43	6.95e-06	SCO6269	29	2-oxoglutarate ferredoxin oxidoreductase subunit beta
R	497.43	6.95e-06	SCO7597	123	hypothetical protein	SCO7599	56	transcriptional regulator
F	483.12	7.25e-06	SCO3119	140	hypothetical protein
F	483.12	7.25e-06	SCO7188	154	secreted peptidase
R	468.81	7.55e-06				SCO1542	103	hypothetical protein
F	468.81	7.55e-06	SCO4153	34	hypothetical protein	SCO4154	56	hypothetical protein
F	468.81	7.55e-06	SCO7401	53	hypothetical protein
R	454.5	7.87e-06				SCO0229	39	short chain dehydrogenase
F	454.5	7.87e-06	SCO7681	59	AMP-binding ligase	SCO7682	85	non-ribosomal peptide synthase
F	440.19	8.19e-06	SCO5244	66	anti-sigma factor
F	425.88	8.53e-06	SCO2440	22	transcriptional regulator	SCO2441	88	hypothetical protein
R	425.88	8.53e-06	SCO5405	19	transcriptional regulator
F	411.57	8.88e-06	SCO2561	56	long-chain fatty-acid CoA ligase
F	411.57	8.88e-06	SCO5961	183	cobalt transport protein CbiM
R	397.26	9.24e-06				SCO1043	86	transcriptional regulatory protein
F	397.26	9.24e-06	SCO1209	28	acyl-CoA dehydrogenase	SCO1210	126	transcriptional regulatory protein
R	397.26	9.24e-06				SCO2195	67	hypothetical protein
R	397.26	9.24e-06	SCO2814	42	methyltransferase
R	397.26	9.24e-06	SCO5446	183	hypothetical protein
R	382.95	9.62e-06				SCO5085	70	actinorhodin cluster activator protein
F	368.64	1.00e-05				SCO0763	142	oxidoreductase
R	354.33	1.04e-05	SCO2838	122	secreted endoglucanase
R	354.33	1.04e-05	SCO6827	26	polyketide synthase
F	340.02	1.08e-05	SCO0315	144	decarboxylase
F	340.02	1.08e-05				SCO0718	73	hypothetical protein
R	340.02	1.08e-05	SCO5883	120	hypothetical protein
F	340.02	1.08e-05	SCO7197	130	amino acid transport integral membrane protein
F	325.71	1.13e-05	SCO3632	96	hypothetical protein	SCO3633	27	ABC transporter ATP-binding protein
R	311.4	1.17e-05	SCP2.07c	112	putative integrase/recombinase	SCP2.08	22	hypothetical protein
R	297.09	1.22e-05	SCO1141	73	hypothetical protein
R	297.09	1.22e-05	SCO1378	131	glycine dehydrogenase
R	282.78	1.26e-05				SCO1359	68	integral membrane protein
F	282.78	1.26e-05	SCO2477	3	short chain dehydrogenase
F	282.78	1.26e-05				SCO4735	16	30S ribosomal protein S9
R	282.78	1.26e-05	SCP1.137c	72	hypothetical protein	SCP1.138	30	putative plasmid partitioning protein, para1
R	282.78	1.26e-05	SCP1.183c	44	hypothetical protein	SCP1.184	182	hypothetical protein
F	268.47	1.31e-05	SCO4428	69	secreted protein	SCO4429	103	FO synthase
R	268.47	1.31e-05				SCO5874	31	hypothetical protein
F	268.47	1.31e-05				SCO6405	182	DNA recombinase
R	268.47	1.31e-05	SCO7540	49	hypothetical protein
F	254.16	1.36e-05				SCO1001	64	hypothetical protein
F	254.16	1.36e-05	SCO3063	127	two-component system reponse regulator
R	239.85	1.42e-05	SCO1262	42	GntR family transcriptional regulator
R	239.85	1.42e-05				SCO2423	12	secreted protein
R	239.85	1.42e-05				SCO3297	83	hypothetical protein
F	239.85	1.42e-05	SCO3540	61	proteinase
R	239.85	1.42e-05				SCO6005	0	lipoprotein
R	225.54	1.47e-05	SCO1506	1	recombination factor protein RarA
R	225.54	1.47e-05	SCO1597	9	rRNA methylase
F	225.54	1.47e-05				SCO2829	37	amino acid ABC transporter transmembrane protein
F	196.92	1.58e-05	SCO1425	98	transcription regulator AsnC	SCO1426	96	hypothetical protein
R	196.92	1.58e-05	SCO2851	92	membrane protein
R	196.92	1.58e-05	SCO4561	99	NLP/P60 family protein
F	196.92	1.58e-05	SCP1.211c	10	hypothetical protein
F	182.61	1.65e-05	SCOr01	175	5S ribosomal RNA
F	182.61	1.65e-05	SCOr04	192	5S ribosomal RNA
F	182.61	1.65e-05	SCOr07	173	5S ribosomal RNA
F	182.61	1.65e-05	SCOr10	174	5S ribosomal RNA
R	182.61	1.65e-05				SCOr15	172	5S ribosomal RNA
R	182.61	1.65e-05				SCOr18	173	5S ribosomal RNA
R	168.3	1.71e-05				SCO0177	20	membrane protein SCJ126
F	168.3	1.71e-05	SCO0762	123	protease inhibitor protein
R	168.3	1.71e-05	SCO1772	167	partitioning or sporulation protein
R	168.3	1.71e-05				SCO5578	184	sugar transporter
F	168.3	1.71e-05	SCO5728	129	secreted protein
R	139.68	1.84e-05	SCO5267	88	hypothetical protein	SCO5268	75	hypothetical protein
F	125.37	1.91e-05				SCO2866	42	hypothetical protein
R	125.37	1.91e-05				SCO6610	44	secreted protein
R	111.06	1.98e-05	SCO2130	70	hypothetical protein
F	111.06	1.98e-05	SCO3066	25	regulator of Sig15
R	111.06	1.98e-05	SCO4035	111	RNA polymerase sigma factor
F	111.06	1.98e-05	SCO7752	19	integral membrane protein
F	96.75	2.06e-05	SCO1410	53	GntR family transcriptional regulator	SCO1411	68	transmembrane transport protein
R	96.75	2.06e-05				SCO2356	92	hypothetical protein
R	96.75	2.06e-05	SCO3660	74	hypothetical protein
R	96.75	2.06e-05				SCO7145	90	transcriptional regulator
F	96.75	2.06e-05	SCO7741	23	bifunctional protein
R	96.75	2.06e-05	SCP1.149c	24	hypothetical protein
F	82.44	2.13e-05				SCO6518	99	transcriptional regulator
R	68.13	2.21e-05	SCO2014	42	pyruvate kinase	SCO2015	158	nucleotidase
R	68.13	2.21e-05	SCO2613	41	hypothetical protein
F	68.13	2.21e-05	SCO4966	121	hypothetical protein
R	68.13	2.21e-05	SCO7727	89	MarR family regulatory protein	SCO7728	46	hypothetical protein
F	53.82	2.30e-05				SCO0335	37	secreted protein
R	53.82	2.30e-05				SCO2314	63	integral membrane protein
R	53.82	2.30e-05	SCO3343	0	hypothetical protein	SCO3344	124	serine/threonine protein kinase
R	53.82	2.30e-05	SCO7622	46	NAD(P) transhydrogenase subunit beta
R	39.51	2.38e-05	SCO2833	80	secreted chitin binding protein
R	39.51	2.38e-05	SCO6032	83	hydrolase
F	25.2	2.47e-05	SCO4449	24	hydrolase	SCO4450	29	TetR family transcriptional regulator
R	25.2	2.47e-05				SCO4640	6	TetR family transcriptional regulator
F	25.2	2.47e-05	SCO5552	34	regulator	SCO5553	147	isopropylmalate isomerase large subunit
R	25.2	2.47e-05	SCO6862	128	hypothetical protein
R	10.89	2.56e-05				SCO0344	1	GntR family DNA-binding regulator
R	10.89	2.56e-05	SCO2400	53	hypothetical protein	SCO2401	145	dehydratase
R	10.89	2.56e-05				SCO7066	62	2,4-dienoyl-CoA reductase (NADPH)
R	10.89	2.56e-05	SCO7489	82	binding protein dependent transport lipoprotein	SCO7490	27	oxidoreductase
Hits found by MAST using the MEME motif for O3205
F	2877.45	1.62e-14	SCO3204	35	hypothetical protein	SCO3205	65	MarR family transcriptional repressor
R	1849.17	1.35e-08				SCO2350	88	integral membrane protein
F	1713.87	3.62e-08	SCO0468	26	hypothetical protein	SCO0469	55	hypothetical protein
F	1551.51	1.03e-07				SCO7726	141	hydrolase
F	1321.5	3.62e-07	SCO5533	22	hypothetical protein	SCO5534	107	secreted lyase
F	1307.97	3.87e-07				SCO5578	63	sugar transporter
F	1267.38	4.70e-07	SCO5049	82	hypothetical protein	SCO5050	116	nucleotide-sugar dehydrogenase
R	1240.32	5.33e-07	SCO5881	185	response regulator
F	1172.67	7.22e-07	SCOr03	161	16S ribosomal RNA
F	1172.67	7.22e-07	SCOr06	164	16S ribosomal RNA
F	1172.67	7.22e-07	SCOr12	164	16S ribosomal RNA
R	1172.67	7.22e-07				SCOr13	145	16S ribosomal RNA
F	1172.67	7.22e-07				SCO5085	68	actinorhodin cluster activator protein
R	1172.67	7.22e-07				SCOr16	164	16S ribosomal RNA
F	1145.61	8.11e-07	SCO6562	145	2-dehydropantoate 2-reductase	SCO6563	39	integral membrane transporter
F	1132.08	8.59e-07	SCO3204	79	hypothetical protein	SCO3205	21	MarR family transcriptional repressor
F	1132.08	8.59e-07	SCO3296	18	oxidoreductase	SCO3297	58	hypothetical protein
F	1132.08	8.59e-07				SCO4755	33	transcriptional regulator
F	1037.37	1.26e-06	SCO6675	119	DNA-binding protein	SCO6676	46	hypothetical protein
R	1023.84	1.33e-06	SCO5376	130	chitinase C
F	969.72	1.62e-06	SCO1099	12	integral membrane protein	SCO1100	164	integral membrane protein
F	969.72	1.62e-06	SCO6821	0	hypothetical protein
F	942.66	1.79e-06	SCO1869	50	hypothetical protein
R	861.48	2.37e-06	SCO3798	31	chromosome condensation protein
R	861.48	2.37e-06	SCO5768	94	hypothetical protein	SCO5769	175	recombinase A
R	847.95	2.48e-06	SCO7727	17	MarR family regulatory protein	SCO7728	115	hypothetical protein
F	820.89	2.71e-06	SCO3368	131	peptidase
R	753.24	3.35e-06	SCO1878	58	secreted protein
F	685.59	4.10e-06	SCO7011	115	membrane transport protein
R	685.59	4.10e-06	SCP1.09c	57	hypothetical protein
F	685.59	4.10e-06				SCP1.345	57	hypothetical protein
F	645	4.61e-06	SCO1735	69	secreted lipase
R	645	4.61e-06	SCO7042	27	MarR family transcriptional regulator	SCO7043	38	hypothetical protein
R	645	4.61e-06	SCO7401	51	hypothetical protein
R	617.94	4.98e-06	SCO0762	199	protease inhibitor protein	SCO0763	141	oxidoreductase
F	604.41	5.17e-06	SCO2440	21	transcriptional regulator	SCO2441	86	hypothetical protein
F	604.41	5.17e-06	SCO2814	41	methyltransferase
F	604.41	5.17e-06	SCO6229	102	sugar transport system permease
F	604.41	5.17e-06				SCO6483	34	efflux protein
F	563.82	5.78e-06				SCO4700	8	hypothetical protein
F	536.76	6.22e-06	SCO5044	95	fumarate hydratase class I	SCO5045	121	hypothetical protein
F	496.17	6.93e-06	SCO1602	63	hypothetical protein
F	496.17	6.93e-06	SCO6399	67	hypothetical protein
F	482.64	7.19e-06				SCO4062	17	transposase
R	482.64	7.19e-06				SCO5329	163	hypothetical protein
R	469.11	7.45e-06				SCO6009	64	solute-binding protein
R	455.58	7.71e-06	SCO3024	10	transport protein
F	442.05	7.99e-06	SCO2566	31	hypothetical protein
R	442.05	7.99e-06	SCO3470	17	transposase
F	414.99	8.57e-06	SCO2927	36	4-hydroxyphenylpyruvate dioxygenase	SCO2928	70	transcription regulator AsnC
F	414.99	8.57e-06	SCOt42	3	tRNA-Phe
R	414.99	8.57e-06				SCO4768	95	two-component regulator
F	414.99	8.57e-06				SCO5357	68	transcription termination factor Rho
R	387.93	9.19e-06	SCO1934	169	protoheme IX farnesyltransferase	SCO1935	113	transketolase
F	374.4	9.52e-06	SCO4449	23	hydrolase	SCO4450	27	TetR family transcriptional regulator
F	374.4	9.52e-06				SCO6382	45	secreted protein
F	347.34	1.02e-05	SCO0745	97	TetR family transcriptional regulator	SCO0746	83	serine/threonine protein kinase (putative secreted protein)
R	347.34	1.02e-05	SCO5405	17	transcriptional regulator
R	320.28	1.09e-05	SCO3538	73	hypothetical protein
F	320.28	1.09e-05	SCO5921	130	cold-shock domain-containing protein
F	306.75	1.13e-05	SCP2.07c	111	putative integrase/recombinase	SCP2.08	20	hypothetical protein
R	293.22	1.17e-05	SCO2478	51	reductase	SCO2479	139	hypothetical protein
F	293.22	1.17e-05				SCO4628	8	regulator
F	293.22	1.17e-05				SCO5197	127	hypothetical protein
F	266.16	1.26e-05	SCO1342	52	hypothetical protein
F	266.16	1.26e-05	SCO5846	129	secreted protein	SCO5847	119	transcriptional regulator
R	252.63	1.30e-05	SCO5283	51	two-component system response regulator
R	252.63	1.30e-05	SCO7437	98	benzoylformate decarboxylase
F	239.1	1.35e-05	SCO2481	68	hypothetical protein	SCO2482	20	dehydrogenase
F	239.1	1.35e-05				SCO6059	159	hypothetical protein
R	225.57	1.40e-05				SCO7018	0	hypothetical protein
R	225.57	1.40e-05				SCO7762	125	hypothetical protein
F	212.04	1.44e-05	SCO1646	29	hypothetical protein
R	212.04	1.44e-05	SCO6474	12	transcriptional regulator
F	212.04	1.44e-05				SCO7726	110	hydrolase
R	198.51	1.50e-05	SCO2594	63	hypothetical protein
R	198.51	1.50e-05				SCO5614	110	transcriptional regulator
R	184.98	1.55e-05	SCO5579	118	transmembrane protein	SCO5580	17	docking protein
R	171.45	1.61e-05	SCO2833	78	secreted chitin binding protein
R	157.92	1.66e-05	SCO5326	114	hypothetical protein	SCO5327	24	transposase
F	144.39	1.72e-05	SCO2416	29	secreted protein
R	130.86	1.79e-05	SCO2231	5	maltose-binding protein
R	130.86	1.79e-05				SCO3156	55	penicillin-binding protein
R	130.86	1.79e-05				SCO6634	29	hypothetical protein
R	130.86	1.79e-05	SCO7752	29	integral membrane protein
F	117.33	1.85e-05	SCO0315	143	decarboxylase
R	117.33	1.85e-05	SCO1469	31	hypothetical protein
R	117.33	1.85e-05	SCO7578	24	hypothetical protein	SCO7579	88	DNA-binding protein
F	103.8	1.92e-05	SCO2903	153	secreted protein
R	103.8	1.92e-05	SCO3917	37	hypothetical protein
F	103.8	1.92e-05				SCO4713	167	50S ribosomal protein L24
R	103.8	1.92e-05	SCO7727	87	MarR family regulatory protein	SCO7728	45	hypothetical protein
R	103.8	1.92e-05
F	90.27	1.99e-05	SCO0200	21	hypothetical protein
F	90.27	1.99e-05				SCO0664	101	hypothetical protein
F	90.27	1.99e-05				SCO1852	41	cobyrinic acid a,c-diamide synthase
F	90.27	1.99e-05	SCO2440	74	transcriptional regulator	SCO2441	33	hypothetical protein
R	90.27	1.99e-05	SCO2561	54	long-chain fatty-acid CoA ligase
R	90.27	1.99e-05	SCO4111	73	tRNA (guanine-N(7)-)-methyltransferase	SCO4112	22	hypothetical protein
F	76.74	2.06e-05				SCO3355	133	adenine glycosylase
R	76.74	2.06e-05				SCO3490	191	transposase
R	63.21	2.14e-05	SCO2991	42	hypothetical protein
F	63.21	2.14e-05	SCO3927	131	hypothetical protein	SCO3928	103	thiamine biosynthesis protein ThiC
R	63.21	2.14e-05	SCO5537	40	ATP/GTP binding protein
R	49.68	2.21e-05	SCO6839	163	hypothetical protein
R	36.15	2.29e-05
F	36.15	2.29e-05				SCO5545	87	hypothetical protein
F	36.15	2.29e-05	SCO7336	95	hypothetical protein	SCO7337	178	hypothetical protein
F	36.15	2.29e-05
F	22.62	2.38e-05	SCOt15	69	tRNA-Ala
F	22.62	2.38e-05				SCO6108	28	esterase
R	22.62	2.38e-05	SCO7644	61	ATP binding protein	SCO7645	27	TetR family transcriptional regulator
R	9.09	2.47e-05	SCO0361	59	hypothetical protein	SCO0362	61	racemase
F	9.09	2.47e-05	SCO3283	30	cobalt-precorrin-6x reductase	SCO3284	121	hypothetical protein
R	9.09	2.47e-05				SCO3290	72	hypothetical protein
R	9.09	2.47e-05				SCO3297	82	hypothetical protein
R	9.09	2.47e-05				SCO3468	25	transposase
