# Supplementary material for: Investigation of DNA sequence recognition by a streptomycete MarR family transcriptional regulator through surface plasmon resonance and X-ray crystallography
Source: Nucleic Acids Res. 2013 Jun 7;41(14):7009–22. doi: 10.1093/nar/gkt523 (PMC3737563; doi:10.1093/nar/gkt523)
Supplement: Supplementary Data [file supp_gkt523_nar-00920-f-2013-File012.pl]

#! /usr/bin/perl 

#===============================================================================
#
#         FILE: poop.pl
#
#        USAGE: ./poop.pl fasta_file
#
#  DESCRIPTION: PooP (Perl Overlapping Oligos Producer) 
#  				produces overlapping oligos (leading and complementary strands)
#  				from a promoter sequence for ReDCaT BIACORE service. 
#  				The script outputs oligos into a csv file, which is ready for "copy-and-paste" 
#  				ordering from Sigma Genosys.
#
#         BUGS: The use of splice function to manipulate arrays is 
#               much faster than printing array elements together using
#               join function. PooP performs much better even with massive
#               sequence. 
#
#        NOTES: Would be good to include a CL switch, not implemented yet!
#               Version 1.6 notes: the ReDCaT oligo is attached to the forward strand
#               at the wrong end (Found out by Tracey Holley). This bug has now been fixed in 1.7
#
#       AUTHOR: TUNG BK LE  
#      COMPANY: John Innes Centre (Present address: MIT-Department of Biology)
#      CONTACT: tungle@mit.edu
#      VERSION: 1.8
#      CREATED: 12/11/11 13:02:30
#     REVISION: 26/2/2012 16:09:30 
#===============================================================================

use strict;
use warnings;


#                                     BENEATH THE HOOD
#-------------------------------------------------------------------------------
#  STEPS:
#
#  1: Parsing fasta file or plain sequence file by removing the first comment line,
#  remove any newline or space chararacters, convert all to upper
#  case and finally produces a string of continous AGTC which is stored in a variable
#  called "$promoter".
#
#  2: Break the above string $promoter into array of consecutive AGTC characters
#  to be stored in "@promoter" (which has the "$promoter_length" number of elements).
#
#  3: User-input the length of the oligo: $oligo_length
#     User-input the length of the overlapping region: $overlap_length
#
#  4: Print the very first oligo by printing from element 0th to "$oligo_length-1" (th)
#	  shorten the "@promoter" array by deleting elements from 0th to "$oligo_length-1-$overlap_length" (th)
#	  now having a shorten array, repeat the above process until the "@promoter" array
#	  is shorter than the "$oligo_length"
#	  print from the end of the original "@promoter" array "$oligo_length" elements
#	  to produce the very last oligos.
#  
#  5: Reverse and complement to produce the complementary oligos.	  
#
#  6: Output all the oligos into a newfile, append the ReDCaT tail oligos and append 
#  other infos such as purification (i.e. desalt or not) together with ordering quantity (0.025 or 0.05mmicromoles)
#  in CSV file which is ready for ordering from SIGMA.
#
#  7: Above is the main function. PooP wil also make an alignment of overlapping oligos
#  for visual inspection from user. Please check file: Prefix_ReDCaT_alignment.txt	  	    
#-------------------------------------------------------------------------------

#Remove temporary file which hold promoter sequence in one liner
unlink "plain_promoter_seq.temp";

#Print Greeting and usage instruction
print <<EOF;

                  +-+-+-+-+ +-+-+-+-+-+-+-+-+-+-+-+ +-+-+-+-+-+ +-+-+-+-+-+-+-+-+
                  |P|e|r|l| |O|v|e|r|l|a|p|p|i|n|g| |O|l|i|g|o| |P|r|o|d|u|c|e|r|
                  +-+-+-+-+ +-+-+-+-+-+-+-+-+-+-+-+ +-+-+-+-+-+ +-+-+-+-+-+-+-+-+

                    Perl Overlapping Oligo Producer (PooP) for ReDCaT BIACORE

EOF

#Check for command line argument
die "USAGE OF PooP: ./poop fasta_file (Enter and then follow instruction to generate oligos)\n\n\n"
unless (scalar (@ARGV)==1);

#Open fastafile to get the promoter sequence
my $fasta_file = $ARGV[0];
open (FASTA_FILE, $fasta_file) || die ("Cannot open: $fasta_file for reading\n");
my $plain_seq_file = "plain_promoter_seq.temp";
open (PLAIN_SEQ_FILE, ">>$plain_seq_file") || die ("Cannot open: $plain_seq_file for writing\n");

#Convert fastafile into plain sequence file, remove new line and trails of space
while (my $fasta_line = <FASTA_FILE>){
	chomp $fasta_line;
	if ($fasta_line !~ m/\>/){
		$fasta_line =~ s/\s+//g;
		#Check for non-nucleotide chacracters in the fasta sequence
		my @check_non_AGTC = split (//,$fasta_line);
			my $i;
			#$i is the individual characters in the fasta sequence
			foreach $i (@check_non_AGTC){
				if ($i !~ m/A|T|G|C|a|g|t|c/){ die ("WARNING: fasta_file contains non-nucleotide characters! Please check again!\n");
				}
			}
		#Print to file and uppercase all the agtc letters	
		print PLAIN_SEQ_FILE uc($fasta_line);
	}
}

close FASTA_FILE;
close PLAIN_SEQ_FILE;

#User input for parameters
print "---------------------------\n";
print "Please enter the wanted OLIGO LENGTH, for example: 50 bp 
Just type in the number\n";
my $oligo_length = <STDIN>;
chomp $oligo_length;

#Check $oligo_length is integer, greater than 0
unless ($oligo_length =~ /^[0-9]+$/ && $oligo_length != 0) {die ("WARNING: The oligo length must be a number greater than 0 and does not contains \"bp\" or \"basepair\" characters. Programme now terminates, please try again!\n");
}
print "---------------------------\n";
print "Please enter the wanted OVERLAPING LENGTH between 2 consecutive tilling oligos:
Just type in the number\n";
my $overlap_length = <STDIN>;
chomp $overlap_length;

#Check $overlap_length is integer and smaller than $oligo_length
unless ($overlap_length =~ /^[0-9]+$/ && $overlap_length < $oligo_length) {die ("WARNING: the overlaping length must be a number less than the oligo lengthand does not contains \"bp\" or \"basepair\" characters. Programme now terminates, please try again!\n");
}   
print "---------------------------\n";
print "Please enter the prefix for the oligo's name:\n";
my $oligo_prefix = <STDIN>;
chomp $oligo_prefix;

#Check for the existence of files with the same oligo name's PREFIX. If existed, exit the script.
my $existing_oligo_file = $oligo_prefix."_ReDCaT_oligo.txt";
if (-e $existing_oligo_file) {die ("\nPlease choose another PREFIX! There is already: $existing_oligo_file file in your current folder!\n");
}
print "---------------------------\n";

#The default ReDCat linker oligo
my $Redcat_linker = "cctaccctacgtcctcctgc";
print "The default ReDCaT linker:".uc($Redcat_linker)." is in used.\n\n";  

#Asking user if he/she wants to put the ReDCaT linker on the Forward or Reverse oligo
print "Would you like to attach the ReDCaT linker on the Forward or Reverse oligo? \n
Please type F for forward or R for reverse\n";
my $forward_or_reverse = <STDIN>;
chomp $forward_or_reverse;
if ($forward_or_reverse !~ m/F|f|R|r/){die ("Please type in either F or R, not other odd characters!!! Programme now terminates. Please try again!\n");
}
print "---------------------------\n";

#Open plain_promoter_seq file and store the line in variable $promoter
open (PLAIN_SEQ_FILE, $plain_seq_file) || die ("Cannot open: $plain_seq_file for reading\n");

#Open filehandle to write oligos into file
my $result_file = $oligo_prefix."_ReDCaT_oligo.txt";
my $alignment_file = $oligo_prefix."_ReDCaT_alignment_file.txt";
open (RESULT_FILE, ">>$result_file") || die ("Cannot open: $result_file for writing\n");
open (ALIGNMENT_FILE, ">>$alignment_file") || die ("Cannot open: $alignment_file for writing\n");
print ALIGNMENT_FILE $oligo_length."bp oligos with ".$overlap_length."bp overlap:\n";

while (my $promoter = <PLAIN_SEQ_FILE>){
	my @promoter_original = my @promoter = split(//, $promoter);
  	my $promoter_length_original = my $promoter_length = $#promoter + 1; 
	print "THE LENGTH OF THE PROMOTER REGION IS: $promoter_length BASE PAIRS \n
Tilling oligos for SIGMA and oligos alignment for your own visual inspection are now being written to 2 separate files ....\n";
	#Produce an ACSII ruler for the promoter sequence (to be printed in the oligo alignment file)
	my $ruler_tab = int(($promoter_length_original+9)/10);
	print ALIGNMENT_FILE &ruler($promoter_length_original);
	print ALIGNMENT_FILE "\n";
		#Looping to get tilling oligos
		my $count = 0;	
		while ($promoter_length >= $oligo_length){
			my $oligo_sequence = join("", @promoter[(0)..($oligo_length-1)]);
			if ($forward_or_reverse =~ m/F|f/){
				print RESULT_FILE $oligo_prefix."For_".(1+$count).",".$oligo_sequence.$Redcat_linker.","."0.05".",DST"; 
				print RESULT_FILE "\n";
				my $moving_space = $count*($oligo_length - $overlap_length);
				print ALIGNMENT_FILE "+".(" "x$moving_space).$oligo_sequence.":".($count + 1);;
				print ALIGNMENT_FILE "\n";
				my $reverse_oligo_sequence =  reverse($oligo_sequence);
				$reverse_oligo_sequence =~ tr/ACGT/TGCA/;
				print RESULT_FILE $oligo_prefix."Rev_".(1+$count).",".$reverse_oligo_sequence.","."0.025".",DST";
				print RESULT_FILE "\n";
			}
            elsif ($forward_or_reverse =~ m/R|r/){	
				print RESULT_FILE $oligo_prefix."For_".(1+$count).",".$oligo_sequence.","."0.025".",DST"; 
				print RESULT_FILE "\n";
				my $moving_space = $count*($oligo_length - $overlap_length);
				print ALIGNMENT_FILE "+".(" "x$moving_space).$oligo_sequence.":".($count +1);;
				print ALIGNMENT_FILE "\n";
				my $reverse_oligo_sequence =  reverse($oligo_sequence);
				$reverse_oligo_sequence =~ tr/ACGT/TGCA/;
				print RESULT_FILE $oligo_prefix."Rev_".(1+$count).",".$reverse_oligo_sequence.$Redcat_linker.","."0.05".",DST";
				print RESULT_FILE "\n";
			}
			#autoincrement of the count by 1
			++$count;
			#Shorten the promoter (or array) and prepare for the next loop over <- VERY IMPORTANT FOR THIS SCRIPT TO WORK
			splice(@promoter,0, ($oligo_length - $overlap_length));	
		 	$promoter_length = $#promoter + 1;
		}


#Print the last oligo from the end of the promoter
			my $last_oligo_sequence = join("", @promoter_original[(-$oligo_length)..-1]);
			if ($forward_or_reverse =~ m/F|f/){
 				print RESULT_FILE $oligo_prefix."For_".($count+1).",".$last_oligo_sequence.$Redcat_linker.","."0.05".",DST"; 
				print RESULT_FILE "\n";
				my $last_moving_space = $promoter_length_original - $oligo_length;
				print ALIGNMENT_FILE "+".(" "x$last_moving_space).$last_oligo_sequence.":".($count + 1);;
				print ALIGNMENT_FILE "\n";
				my $reverse_last_oligo_sequence =  reverse($last_oligo_sequence);
				$reverse_last_oligo_sequence =~ tr/ACGT/TGCA/;
				print RESULT_FILE $oligo_prefix."Rev_".($count+1).",".$reverse_last_oligo_sequence.","."0.025".",DST"; 
				print RESULT_FILE "\n";
			}
            elsif($forward_or_reverse =~ m/R|r/){
 				print RESULT_FILE $oligo_prefix."For_".($count+1).",".$last_oligo_sequence.","."0.025".",DST"; 
				print RESULT_FILE "\n";
				my $last_moving_space = $promoter_length_original - $oligo_length;
				print ALIGNMENT_FILE "+".(" "x$last_moving_space).$last_oligo_sequence.":".($count + 1);
				print ALIGNMENT_FILE "\n";
				my $reverse_last_oligo_sequence =  reverse($last_oligo_sequence);
				$reverse_last_oligo_sequence =~ tr/ACGT/TGCA/;
				print RESULT_FILE $oligo_prefix."Rev_".($count+1).",".$reverse_last_oligo_sequence.$Redcat_linker.","."0.05".",DST"; 
				print RESULT_FILE "\n";
			}
}

close PLAIN_SEQ_FILE;
close RESULT_FILE;
close ALIGNMENT_FILE;

#Final notice to user
print "\n ------------JOB DONE!!!---Please check your folder for the oligo file!!!---------------\n";
#===============================================================================================================================
#SUBROUTINE
#Subroutine1: produce ACSII ruler for oligo alignment file.
sub ruler {
    my($n,$r) = (int($_[0]+9)/10, ' ');
    $r .= sprintf"%10s",$_ for (1..$n);
    "$r\n" . '0123456789' x $n . "0\n";
}
#----------------------------------------------END OF SCRIPT--------------------------------------------------------------------
